# Supplementary material for: Solid Magnetoliposomes as Multi-Stimuli-Responsive Systems for Controlled Release of Doxorubicin: Assessment of Lipid Formulations
Source: Biomedicines. 2022 May 23;10(5):1207. doi: 10.3390/biomedicines10051207 (PMC9138220; doi:10.3390/biomedicines10051207)
Supplement: Supplementary file 1 [file biomedicines-10-01207-s001.zip]

Archive with 1 entries (1 files):
- biomedicines-1728169-supplementary.pdf
